# Supplementary material for: Dissecting Sex Chromosome and Hormonal Contributions to Urethane-Induced Lung Tumorigenesis Using the Four Core Genotypes Mouse Model
Source: Cancers (Basel). 2026 Apr 5;18(7):1172. doi: 10.3390/cancers18071172 (PMC13072358; doi:10.3390/cancers18071172)
Supplement: Supplementary file 1 [file cancers-18-01172-s001.zip]

Archive with 3 entries (3 files):
- Supplementary Data File S1. BCC Data Analysis Report.html
- Supplementary Figure S1. Lymphoid Mass Histology.pdf
- Supplementary Methods S1. KRAS (Q61R) PCR Workflow.pdf
